# Supplementary material for: Remote ischemic preconditioning does not influence lectin pathway protein levels in head and neck cancer patients undergoing surgery
Source: PLoS One. 2020 Apr 8;15(4):e0230411. doi: 10.1371/journal.pone.0230411 (PMC7141620; doi:10.1371/journal.pone.0230411)
Supplement: S2 File — (XLSX) [file pone.0230411.s003.xlsx]

## Sheet: Ark1
id	group	sex	age range	bmi	smoking_status	alcohol_consumption	asa_classification	charlson_score	surgery_time	anesthesia_time	ischemia_time	tumor_histology	secondary_malignancy	chemo_neoadjuvant	fluid_postop0	fluid_postop1	hb_pre	hb_post	evf_pre	evf_post	leuk_pre	leuk_post	crp_pre	crp_post	mortality	infection	antibiotics_3days	mbl1	mbl2	mbl3	hfico1	hfico2	hfico3	mfico1	mfico2	mfico3	cl1	cl2	cl3	masp1_1	masp1_2	masp1_3	masp3_1	masp3_2	masp3_3	map44_1	map44_2	map44_3	masp2_1
1	RIPC	male	50-59	22.4	current	21 or more	3	5	469	469	114	Squamous cell carcinoma	No	No	3557	3750	6.3	5.2	0.29	0.24	8.02	14.9	3.4	95	No	No	1	2915.66	2815	2978.21	2915.66	2815	2978.21	4542.45	4630.87	2981.17	444.624	382.47	378.218	9743.94	7799.9	6351.46	5536.18	4198.95	3301.1	1725.58	1394.98	1288.14	647.148
2	RIPC	female	80-89	19.6	past	Less than 21	3	7	355	355	44	Squamous cell carcinoma	No	No	445	1095	8.2	6.1	0.38	0.29	6.46	10.6	0.8	68.1	No	No	0	1835.41	1645.7	1446.36	1835.41	1645.7	1446.36	3275.95	5039.02	2007.33	639.076	680.448	639.356	17611.4	16569.3	2722.86	2168.73	4396.99	4526.24	896.084	2024.56	1766.05	279.413
3	Sham	female	50-59	19.6	current	Less than 21	2	4	365	365	70	Squamous cell carcinoma	No	No	1950	2435	7	5.7	0.33	0.28	4.82	5.52	3.5	91.1	No	No	1	1827.49	1738.3	1630.98	1827.49	1738.3	1630.98	3347.75	3167.88	2002.82	504.064	500.328	507.08	13658.6	13663.2	13332.7	6574.02	7633.87	7340.37	1801.23	1993.31	2027.54	502.908
4	Sham	male	70-79	25.1	current	Less than 21	2	7	613	613	167	Squamous cell carcinoma	No	No	3135	3987	7.7	5.2	0.35	0.24	7.6	14.1	3.5	87.1	No	No	1	2024.51	1529.11	1549.82	2024.51	1529.11	1549.82	3929.61	2768.59	1915.95	514.796	431.968	437.712	6280.06	4957	3898.6	4219.21	3200.3	3759.96	1541.41	1066.02	1138.44	296.903
5	RIPC	female	70-79	29.2	current	Less than 21	2	5	362	362	54	Squamous cell carcinoma	No	No	1911	1936	8.4	7	0.41	0.34	7.79	10	6.7	73.5	No	Yes	1	4520.39	4374.26	3766.37	4520.39	4374.26	3766.37	5826.24	5637.36	3462.42	517.54	512.64	507.036	9877.38	8621.34	8304.88	6158.37	5280.02	4003.02	1735.14	1652.29	1435.04	748.626
6	Sham	female	70-79	32.2	never	Less than 21	2	5	377	377	40	Squamous cell carcinoma	No	No	2410	2735	7.4	6	0.35	0.29	8.05	15.3	2.9	80.5	No	No	0	3192.46	3034.18	2706.37	3192.46	3034.18	2706.37	6265.56	6850.62	3223.79	564.848	549.184	459.712	7391.52	6836.32	4415.9	6171.06	5737.2	4453.33	2474.69	2068.59	1522.12	615.675
7	RIPC	male	60-69	19.7	current	21 or more	2	4	393	393	43	Squamous cell carcinoma	No	No	2975	2560	7.6	6.5	0.36	0.31	8.4	17.4	7.8	82.5	No	Yes	1	4650.89	4411.02	4679.13	4650.89	4411.02	4679.13	3303.73	4882.93	1975.54	465.584	406.58	414.032	9630.08	8091.76	8002.98	5941.41	5136.06	4156.97	1458.32	1303.03	1229.32	942.27
8	RIPC	female	60-69	31.6	past	Less than 21	2	4	385	385	71	Carcinoma other	No	No	1659	3802	8.1	6.3	0.4	0.31	3.46	9.75	2.5	92.4	No	No	0	1550.47	1515.71	1336.5	1550.47	1515.71	1336.5	3283.43	4923.63	1915.69	557.004	527.86	509.256	8731.04	5437.94	6170.14	3147.94	4888.35	4631.78	1234.41	1899.2	1660.43	801.9
9	RIPC	female	60-69	25.6	never	Less than 21	3	6	480	480	102	Squamous cell carcinoma	No	No	2075	2395	7.6	6.1	0.36	0.3	5.32	6.94	4.3	117.6	No	No	1	1437.81	1203.05	1337.25	1437.81	1203.05	1337.25	5806.67	5008.4	3155.27	866.52	748.74	593.792	11637.2	13228.1	10684.9	7217.31	5490.09	4905.72	2050.31	1634.36	1473.96	541.388
10	Sham	male	40-49	21.5	current	21 or more	3	2	595	595	62	Squamous cell carcinoma	No	No	3987	4485	9	6.5	0.43	0.32	11.1	19.1	4.2	101.3	No	Yes	1	56.6135	143.358	10	56.6135	143.358	10	7470.48	4564.31	5027.81	712.064	696.744	778.136	16904.9	12356.4	11512.6	6086.01	5190.27	5084.38	2792.22	2059.67	1921.41	802.128
11	Sham	male	70-79	22	current	Less than 21	2	8	440	440	55	Squamous cell carcinoma	Yes	No	2833	2945	7.7	6.6	0.36	0.31	16.7	20.5	1.2	90.3	No	No	0	774.682	804.03	790.152	774.682	804.03	790.152	4277.93	5736.1	4040.21	696.32	739.252	725.364	13878	13001.8	13101.9	4724.61	4751.08	3845.71	1338.75	1229.78	1191.85	650.893
12	Sham	male	60-69	22.5	current	21 or more	2	4	524	524	63	Squamous cell carcinoma	Yes	No	685	1601	7.6	6	0.36	0.29	10.4	15.9	2.3	80.4	No	No	0	1347.65	1187.09	1261.27	1347.65	1187.09	1261.27	10164	9125.57	6131.3	571.52	587.708	614.24	5776.28	4142.98	4431.08	5171.68	4395.61	5209.34	1165.13	889.44	849.616	494.124
13	Sham	male	60-69	23	current	21 or more	3	6	405	405	35	Squamous cell carcinoma	No	No	2206	1118	7.4	5.7	0.37	0.28	6.47	12.6	2.1	68.9	No	No	1	10	125.235	24.3875	10	125.235	24.3875	2503.05	2266.05	1618.19	428.084	379.982	389.203	13497.4	11881.1	10860.8	4413.44	3193.18	3128.82	2302.37	1858.88	1803.53	439.965
14	RIPC	female	60-69	20.5	past	Less than 21	3	5	470	470	106	Squamous cell carcinoma	Yes	No	3070	5755	6.7	5.5	0.34	0.28	8.64	17.2	30.6	90.4	No	No	0	168.763	193.987	130.364	168.763	193.987	130.364	4765.95	5929.16	2204.82	428.348	434.544	443.496	5673.06	5476.24	4882.1	6693.87	5510.88	5037.26	1694.54	1505.05	1318.79	192.154
15	RIPC	female	70-79	27.1	current	Less than 21	2	6	555	555	167	Squamous cell carcinoma	No	No	2755	3420	6.7	5.2	0.33	0.25	8.93	14.5	4.4	114.2	No	No	0	1032.63	1221.58	1211.63	1032.63	1221.58	1211.63	5779.97	4043.62	1888.64	465.828	493.896	449.836	7326.52	6185.78	4978.78	6998.1	5425.17	3958.37	1286.23	1232.06	1155.4	327.853
16	Sham	female	70-79	21.3	past	Less than 21	2	6	318	318	51	No residual tumor	No	Yes	2751	3823	6.1	5.5	0.3	0.27	6.41	9.64	10.1	89.4	No	No	0	4315.35	3906.59	4151.82	4315.35	3906.59	4151.82	4745.96	7069.02	3325.11	595.328	575.212	581.936	12494.9	11796.6	11005.3	5791.24	5146.28	5355.13	2226.6	1871.9	1723.9	612.382
17	Sham	male	30-39	21.6	current	Less than 21	2	3	434	434	53	Carcinoma other	No	No	1502	1517	8.6	7.4	0.42	0.37	6.15	13.6	6	67.8	No	No	0	2753.54	2677.23	2705.12	2753.54	2677.23	2705.12	3612.29	4063.87	2766.44	538.344	537.34	491.664	7655.3	7167.26	5553.34	5089.07	3851.25	3153.17	2166.72	1957.65	1726.59	261.603
18	RIPC	male	50-59	22	current	21 or more	2	3	385	385	38	Squamous cell carcinoma	No	No	3298	3409	7.8	6.3	0.38	0.3	6.79	12	9.3	54.2	No	No	0	4405.12	4412.52	5062.14	4405.12	4412.52	5062.14	6245.88	5379.95	5094.03	450.188	451.28	441.124	6737.54	5861.44	5373.52	2921.33	2424.59	2369.77	1916.49	1602.32	1346.83	610.661
19	Sham	male	60-69	21.2	past	Less than 21	3	4	465	465	67	Squamous cell carcinoma	No	Yes		1115	7.4	6.3	0.36	0.3	8.88	10.4	5.8	162.2	No	No	1	1016.42	942.539	999.322	1016.42	942.539	999.322	3141.29	4790.98	3491.89	479.496	482.936	507.12	14951.6	11975.7	10526.3	4295.09	3170.1	2813.99	1431.8	1211.15	1026.12	666.281
20	RIPC	male	60-69	19.5	current	Less than 21	2	4	465	465	62	Squamous cell carcinoma	No	No	2176	2645	8.2	7	0.39	0.34	6.03	8.87	7.9	78.2	No	No	1	2302.3	2345.89	2335.84	2302.3	2345.89	2335.84	2920.59	2458.36	1801.81	506.828	497.672	504.664	7787.3	7116.4	6597.92	3320.19	2754.9	2680.41	1454.12	1320.08	1195.06	415.055
21	Sham	female	50-59	19.3	current	Less than 21	2	3	325	325	77	Squamous cell carcinoma	No	No	1235	2715	7.7	6	0.39	0.31	7.14	13.2	2	72.3	No	No	0	4627.44	4087.51	3859.13	4627.44	4087.51	3859.13	6116.82	5947.9	2810.06	474.268	498.016	467.456	5267.52	3879.96	2979.24	5432.6	5386.22	4698.8	2055.33	1901.56	1551.28	336.474
22	Sham	male	70-79	23	past	Less than 21	2	5	397	397	117	Ameloblastoma	No	No	1730	2104	9.3	7.2	0.43	0.34	6.67	14.8	1.2	91.1	No	No	0	3150.84	3205.97	3326.29	3150.84	3205.97	3326.29	5190.83	5486.41	2415.19	507.352	473.712	420.696	7896.56	6358.02	4110.78	4650	3648.46	2878.6	2320.9	1797.96	1351.28	325.215
23	RIPC	male	70-79	21.2	past	21 or more	3	7	495	495	97	Carcinoma other	No	No	3310	3435	5.8	5	0.28	0.25	14.5	10.1	32.9	44.2	No	No	0	684.395	703.703	660.778	684.395	703.703	660.778	5865.14	4882.77	4009.81	502.308	512.2	510.452	6044.68	5221.86	4607.38	3888.79	3469.81	2554.23	936.744	851.096	771.904	355.387
24	RIPC	female	70-79	28.9	never	Less than 21	2	5	455	455	55	Squamous cell carcinoma	Yes	No	1805	2115	6.8	5.7	0.34	0.28	6.26	8.91	2.7	27	No	No	0	1473.51	1489.08	1364.59	1473.51	1489.08	1364.59	5558.54	4827.4	2801.18	524.3	484.916	458.624	6002.02	5586.04	4293.98	5056.92	4320.69	3291.86	2018.24	1864.94	1595.15	180.529
25	Sham	male	60-69	26.2	past	21 or more	3	6	495	495	43	Squamous cell carcinoma	No	No	2845	4157	7.8	5.6	0.36	0.27	7.78	8.14	50.1	105.8	No	No	0	3234.14	2775.83	2652.03	3234.14	2775.83	2652.03	5741.5	5399.59	2960.06	438.724	407.464	383.975	8524.68	7663.98	6155.78	5277.67	3950.4	3285.4	2229.36	1740.77	1592.42	594.47
26	RIPC	male	60-69	22.8	past	21 or more	2	7	411	411	90	Squamous cell carcinoma	Yes	No	2172	3251	7.5	5.6	0.35	0.26	6.03	11.2	1.9	118.2	No	Yes	1	692.079	690.758	586.689	692.079	690.758	586.689	2603.14	3601.9	1554.37	325.732	348.685	314.198	8449.9	7819.74	6106.02	3931.6	3307.42	3024.44	1554.62	1291.68	1115.31	258.843
27	Sham	female	70-79	22.6	current	Less than 21	3	7	365	365	59	Squamous cell carcinoma	No	No	1670	1315	7.4	5.2	0.37	0.27	8.79	8.82	11.1	41.6	No	No	0	2286.33	1857.63	1882.55	2286.33	1857.63	1882.55	11702.8	8000.18	5391.83	552.848	532.728	485.312	16015.1	13860.5	14026.5	5904.74	4313.82	3599.08	2226.8	1801.56	1712.88	645.966
28	Sham	female	70-79	18.4	past	Less than 21	2	5	415	415	40	Squamous cell carcinoma	No	No	1650	1945	6.8	5.5	0.34	0.28	6.7	9.85	4.2	43.4	No	No	0	1649.26	1635.8	1509.75	1649.26	1635.8	1509.75	3266.39	4264.38	1864.73	605.344	576.988	512.024	12775	9721.56	10267.8	4787.54	4291.19	4131.66	2274.61	1993.66	1794.77	421.309
29	Sham	male	50-59	20.7	current	21 or more	3	3	305	305	63	Squamous cell carcinoma	No	No	1340	1934	8.4	6.5	0.38	0.3	6.69	9.99	1	37	No	No	0	909.636	839.326	845.837	909.636	839.326	845.837	2128.18	2250.58	1814.6	513.016	455.996	408.336	16263.3	13319.5	11200.1	5354.32	3844.68	3348.63	2561.39	2269.05	2078.79	1321.81
30	RIPC	male	70-79	30.1	past	Less than 21	3	7	320	320	50	Squamous cell carcinoma	No	No	1885	4270	8.2	6	0.39	0.29	4.54	9.02	1.6	35.2	No	No	1	1842.48	1634.84	1425.06	1842.48	1634.84	1425.06	2259.83	2940.89	1319.38	517.544	481.452	466.928	12510.2	12162.4	10156.8	3534.9	2698.56	2219.25	2071.68	1744.97	1495.99	478.068
31	RIPC	male	50-59	24.4	current	21 or more	2	4	275	275	35	Squamous cell carcinoma	No	No	1610	1595	9.4	8.6	0.44	0.41	7.93	16.7	18.4	185.3	No	No	0	619.64	637.157	680.527	619.64	637.157	680.527	8791.29	9999.83	5958.56	445.356	458.672	444.448	17662.8	14691.8	13412.9	6734.14	5806.68	4574.23	2330.64	2124.01	1958.13	792.612
32	Sham	female	80-89	18.4	current	Less than 21	2	6	340	340	29	Squamous cell carcinoma	No	No	2546	3224	6	5.2	0.29	0.26	4.09	12	0.3	62.2	No	No	0	41.2385	11.6701	10	41.2385	11.6701	10	3059.23	3606.1	1541.03	466.36	470.604	536.756	15325.5	14640.9	11423.8	3589.01	3370.2	3366.11	2132.78	2079.71	1908.41	457.677
33	RIPC	male	60-69	16.2	current	Less than 21	3	5	275	275	50	Squamous cell carcinoma	No	No	2315	2854	6.7	5.8	0.32	0.28	10.4	9.21	56.6	102.1	No	No	0	1530.2	1553.3	1463.1	1530.2	1553.3	1463.1	3290.53	3334.33	2267.13	745.1	662.5	743.404	13326.8	12129.4	10814.5	3966.62	3149.75	2610.99	2015.05	1754.71	1605.05	547.039
34	Sham	male	40-49	22	current	21 or more	3	4	440	440	105	Squamous cell carcinoma	No	No	1464	1597	7.2	5.3	0.35	0.26	8.78	9.65	7.3	73.3	No	Yes	1	5268.33	4803.59	5255.37	5268.33	4803.59	5255.37	4921.53	3833.45	2432.52	577.3	614.52	561.584	14231.5	11669.6	10358.2	5046.77	4637.5	3591.89	2486.48	2087.59	1923.29	525.716
35	RIPC	female	60-69	26.9	current	Less than 21	3	5	270	270	57	Squamous cell carcinoma	Yes	No	1550	2385	9.2	8.3	0.44	0.4	6.46	12.3	3.7	120.3	No	No	0	3192.75	3327.61	3541.79	3192.75	3327.61	3541.79	8363.05	12373.2	6571.96	620.952	621.204	660.184	9760.28	7843.52	5921.62	6700.96	6594.1	4257.8	2090.74	1956.47	1604.61	323.612
36	RIPC	male	50-59	19.8	current	21 or more	3	5	370	370	41	Squamous cell carcinoma	No	No	2464	2734	8.5	7.3	0.41	0.36	8.33	9.84	63.1	69.7	No	Yes	1	1030.85	1005.81	989.293	1030.85	1005.81	989.293	3883.25	3595.13	2730.22	520.288	522.564	481.504	7928.26	8062.88	7854.2	4533.24	4181.69	4601.31	2184.65	2130.59	1950.55	1122.96
37	Sham	male	60-69	25.2	past	Less than 21	2	4	495	495	39	Osteosarcoma	No	No	1735	3106	5.7	4.4	0.28	0.22	9.21	9.92	86.5	150.8	No	Yes	1	1458.84	1371.45	1348.62	1458.84	1371.45	1348.62	6727.44	4955.98	2764.48	592.856	546.724	463.816	12012.9	11705.8	10463	5927.19	4470	3717.27	1946.62	1487.56	1362.19	1087.54
38	Sham	male	70-79	31.6	never	Less than 21	3	5	620	620	42	Squamous cell carcinoma	No	No	950	2498	9.1	7.9	0.45	0.39	7.43	11.5	1	82.1	No	No	1	456.966	473.105	440.949	456.966	473.105	440.949	3440.33	5826.04	4015.27	728.184	720.312	627.296	23490.4	19944.7	13167.6	11002.2	10335.8	7941.5	3616.4	2987.9	2704.36	947.631
39	RIPC	female	70-79	28.3	current	Less than 21	3	5	414	414	94	Squamous cell carcinoma	No	No	1425	1856	6.4	5.2	0.3	0.25	7.28	12.5	14.3	101.9	No	No	1	34.2883	51.6013	57.5863	34.2883	51.6013	57.5863	4841.18	4525.37	4197.66	690.808	626.512	741.2	18776	16616.7	15844.9	5904.01	4073.88	4677.92	2253.52	1914.04	1735.45	645.233
40	RIPC	male	60-69	25.3	past	Less than 21	2	4	325	325	49	No residual tumor	No	No	1350	3470	7.7	6.7	0.41	0.35	5.69	7.61	8.8	47.1	No	No	1	121.975	121.784	93.7198	121.975	121.784	93.7198	5050.66	4444.78	2696.34	727.268	687.512	833.24	10372.6	10213.2	7473.74	6012.27	5558.92	4765.91	2251.86	1991.73	1657.14	480.13
41	Sham	male	60-69	25.1	past	Less than 21	2	4	392	392	41	Carcinoma other	No	No	1650	1650	8.4	7.5	0.41	0.38	7.06	14	1.1	79	No	No	0	1056.23	1218.12	1266.34	1056.23	1218.12	1266.34	5593.45	9291.06	5256.07	526.036	486.148	534.732	10115.7	9321.26	7876.32	8285.32	7208.94	5951.37	1636.94	1602.87	1359.28	717.979
42	RIPC	male	50-59	30.4	past	Less than 21	2	3	550	550	153	Squamous cell carcinoma	No	No	1930	2990	9.5	7	0.45	0.35	9.53	15.4	2.4	65.9	No	No	0	2720.77	2830.72	3071.55	2720.77	2830.72	3071.55	5042.32	5755.55	3035.89	490.144	532.616	566.344	16504.2	11788	9684.16	5374.31	4329.7	3664.73	1983.32	1554.06	1398.44	580.942
43	Sham	male	60-69	23.1	current	Less than 21	3	5	515	515	102	Carcinoma other	No	No	2208	2580	7.8	6.2	0.38	0.3	11.2	21.8	13.1	57.5	No	No	1	31.9323	88.7384	22.5332	31.9323	88.7384	22.5332	5996.39	4681.68	3580.25	614.176	546.164	551.924	19811.2	19473.1	19237.9	10612.9	7715.59	7321.93	2569.82	2030.6	1827.58	760.726
44	RIPC	female	70-79	19.1	never	21 or more	3	6	450	450	86	Squamous cell carcinoma	No	No	1801	1455	7.2	5.8	0.36	0.28	11.4	14.6	73.5	145.2	No	No	0	2112.31	1942.72	1782.73	2112.31	1942.72	1782.73	7510.26	6587.52	3240.03	533.904	543.656	500.424	8870.94	7272.68	6621.96	6544.73	5098.1	4532.71	1769.69	1478.64	1390.6	491.991
45	Sham	male	50-59	22.9	never	Less than 21	2	3	320	320	56	Squamous cell carcinoma	No	No	1930	1694	8.3	7.3	0.4	0.35	5.65	8.46	14.9	59.4	No	No	0	1949.55	1978.96	1773.98	1949.55	1978.96	1773.98	4474.33	4617.75	2917.29	679.052	596.092	667.912	10176.9	9130.86	9148.64	5783.57	4780.66	3901.86	1764.6	1604.52	1344.11	507.387
46	RIPC	female	50-59	24.2	past	Less than 21	2	3	370	370	43	Squamous cell carcinoma	No	No	1240	1689	8.3	6.1	0.42	0.31	6	7.89	5.4	45.1	No	No	1	10	40.4254	28.5753	10	40.4254	28.5753	3901.56	4230.98	2437.69	672.6	638.076	593.24	18350	17433.5	12986.8	8190.12	7438.27	5187.32	2542.38	2271.6	1921.17	455.966
47	RIPC	male	40-49	24.6	past	Less than 21	1	2	345	345	50	Squamous cell carcinoma	No	No	45	1150	8.4	7.2	0.4	0.35	6.38	8.81	1	80.4	No	No	0	3594.7	3378.83	3172.86	3594.7	3378.83	3172.86	4668.55	5813.01	3578.74	692.784	559.324	612.104	10272.1	9369.7	8025.06	7773.75	6291.83	5624.55	2493.5	2288.81	2054.75	339.819
48	RIPC	male	70-79	29.1	past	Less than 21	3	6	485	485	60	Squamous cell carcinoma	No	No	1840	1820	8.7	6.8	0.43	0.33	10.9	13.6	6.5	49.9	No	No	1	2213.56	2136.77	2036.17	2213.56	2136.77	2036.17	6325.62	5852.5	2781	560.404	507.992	484.14	14034.5	12125	9374.64	6909.45	5370.54	6442.68	1740.9	1446.71	1253.81	481.276
49	Sham	female	60-69	22.9	current	Less than 21	3	5	405	405	98	Squamous cell carcinoma	No	No	1505	3645	5.9	5.9	0.29	0.28	8.2	11.9	8.1	116.7	No	No	1	431.9	386.042	358.198	431.9	386.042	358.198	4580.56	4714.28	2890.37	479.964	424.6	470.436	10781.8	8283.7	6805.14	4868.49	4008.04	3857.54	1838.06	1532.44	1331.21	450.315
50	Sham	male	40-49	22.1	past	Less than 21	2	3	498	498	42	Squamous cell carcinoma	No	No	1258	2470	8.1	6.3	0.39	0.31	3.82	14.5	3.4	31.3	No	Yes	1	4127.22	4228.4	3917.15	4127.22	4228.4	3917.15	5008.69	7513.92	2493.52	570.152	667.988	528.116	10704.8	8186	6386.56	7507.02	6204.56	4273.57	2838.88	2679.93	2087.74	411.709
51	RIPC	male	80-89	21.9	past	Less than 21	3	8	330	330	53	Squamous cell carcinoma	No	No	2495	3905	7.8	5.2	0.37	0.25	9.13	12.4	10.9	83	No	No	0	348.51	301.207	273.953	348.51	301.207	273.953	4772.63	4706.09	3721.84	747.388	601.06	638.332	14604.5	13221.6	11399.4	10546.8	6300.94	5567.77	2593.1	1920.26	1635.47	449.244
52	RIPC	male	60-69	21.5	past	Less than 21	3	5	315	315	58	Carcinoma other	No	No	830	1851	9.2	6.8	0.44	0.32	4.2	7.8	1.6	15.5	No	No	1	2910.09	2635.17	2860.4	2910.09	2635.17	2860.4	2987.91	2884.69	1526.58	603.084	573.632	499.564	12124.8	10362.7	7440.26	6778.56	4811.2	4164.42	2763.83	2210.58	1881.19	227.794
53	Sham	male	70-79	28.7	past	Less than 21	2	7	415	415	119	Squamous cell carcinoma	No	No	1335	1885	7.5	6.2	0.36	0.31	5.55	11	4.5	52.5	No	No	1	184.895	209.607	206.017	184.895	209.607	206.017	3298.21	4253.66	2373.48	432.996	408.448	391.004	9748.94	10075	7977.4	6472.95	5801.13	4827.46	1512.8	1460.15	1158.14	395.121
54	Sham	female	60-69	24.1	past	Less than 21	2	4	290	290	68	Squamous cell carcinoma	No	No	1200	2240	7.9	6.9	0.39	0.34	6.13	10.2	0.6	76.4	No	No	0	477.765	460.765	399.618	477.765	460.765	399.618	4129.55	3573.14	2428.51	501.012	491.52	512.716	13099.3	11797.1	9103.6	6593.72	5438.56	4366.42	2367.12	2160.8	1837.56	569.979
55	RIPC	female	70-79	23.9	current	21 or more	3	5	360	360	70	Squamous cell carcinoma	No	No	1855	2170	7.6	6.3	0.36	0.31	5.57	11.8	3.5	29.3	No	No	0	2342.64	2134.53	2361.77	2342.64	2134.53	2361.77	5081.27	4161.22	3050.05	571.4	506.168	496.372	9273.66	7966.74	8153.92	5390.84	4461.58	3942.28	2120.33	1867.47	1712	764.591
56	Sham	female	70-79	17.2	current	21 or more	3	5	290	290	40	Squamous cell carcinoma	Yes	No	1936	5037	6.8	6.8	0.32	0.33	8	10.8	5.1	61.6	No	No	1	2977.04	2916.01	3144.19	2977.04	2916.01	3144.19	4772.67	5087.87	3693.09	571.204	542.792	503.588	8466.78	6807.3	6346.02	5164.35	3535.46	3011.41	1817.82	1501.81	1356.67	431.793
57	RIPC	male	80-89	33.8	past	Less than 21	2	10	345	345	41	Squamous cell carcinoma	No	No	1969	2410	7.5	6.6	0.39	0.33	7.6	25	9.4	86.8	No	No	1	915.64	869.45	794.753	915.64	869.45	794.753	3860.21	6834.48	5842.67	479.468	437.86	426.34	12827.2	9870.36	9107.72	6224.83	4825.27	3826.15	1964.37	1554.16	1311.9	545.144
58	Sham	male	50-59	29.4	never	Less than 21	2	4	357	357	60	Squamous cell carcinoma	No	No	2322	1170	8.4	7.2	0.41	0.35	6.87	13.1	4.1	109.7	No	No	0	42.6156	46.974	38.1614	42.6156	46.974	38.1614	4415.16	5202.97	3083.42	458.096	462.084	429.016	22069.4	18871.7	13569.7	3527.41	3038.43	2293.49	3338.28	2930.05	2430.76	437.45
59	Sham	female	70-79	20.2	current	Less than 21	2	5	280	280	39	Squamous cell carcinoma	No	No	2005	2975	7.9	5.7	0.37	0.27	10.5	10	3.4	48.5	No	No	1	4951.03	3856.46	4055.21	4951.03	3856.46	4055.21	5915.13	5130.34	5039.59	494.772	451.612	455.636	11314	10307.8	9882.16	8990.56	6066.15	5663.01	2356.91	1985.07	1881.15	461.529
60	RIPC	male	70-79	25.8	past	Less than 21	3	4	453	453	105	Osteosarcoma	No	No	775	1350	5.6	4.5	0.28	0.22	4.87	9.59	6.3	37.8	Yes	No	0	24.2676	10	10	24.2676	10	10	4934.42	4703.83	3783.38	448.144	429.34	441.332	10376.5	9148.38	8449.3	3965.07	3011.32	3793.98	1905.85	1556.04	1536.98	745.155
[truncated: 5 more columns]

## Sheet: Ark2
1001	No
1003	No
1004	No
1005	No
1006	Yes
1007	No
1008	Yes
1009	No
1010	No
1011	Yes
1012	No
1013	No
1014	No
1015	No
1016	No
1017	No
1018	No
1019	No
1020	No
1021	No
1022	No
1023	No
1024	No
1025	No
1026	No
1027	Yes
1028	No
1029	No
1030	No
1031	No
1032	No
1033	No
1034	No
1035	Yes
1036	No
1037	Yes
1038	Yes
1039	No
1040	No
1041	No
1042	No
1043	No
1044	No
1045	No
1046	No
1047	No
1048	No
1049	No
1051	No
1052	Yes
1053	No
1054	No
1055	No
1056	No
1057	No
1058	No
1059	No
1060	No
1061	No
1062	No
